# Supplementary material for: Functional equation modeling of adaptive operant-control systems via Matkowski fixed point theory
Source: PLoS One. 2026 Jan 5;21(1):e0339678. doi: 10.1371/journal.pone.0339678 (PMC12768382; doi:10.1371/journal.pone.0339678)
Supplement: S1 File — This CSV file contains the x-values in the first column and the corresponding values of Γ0(x), Γ1(x), Γ2(x), and Γ3(x) in subsequent columns. It allows replication of all iterative results and Figs 3 and 4 presented in the manuscript. Columns are labeled: x, Gamma0, Gamma1, Gamma2, Gamma3. (XLSX) [file pone.0339678.s001.xlsx]

## Sheet: Figure 3
x	Gamma_0		x	Gamma_1		x	Gamma_2		x	Gamma_3
0.010101	0.010101		0.010101	0.00404297		0.010101	0.0016685		0.010101	0.000689865
0.020202	0.020202		0.020202	0.00809115		0.020202	0.00333931		0.020202	0.00138069
0.030303	0.030303		0.030303	0.0121446		0.030303	0.00501249		0.030303	0.0020725
0.040404	0.040404		0.040404	0.0162035		0.040404	0.00668808		0.040404	0.0027653
0.0505051	0.0505051		0.0505051	0.0202679		0.0505051	0.00836612		0.0505051	0.00345913
0.0606061	0.0606061		0.0606061	0.024338		0.0606061	0.0100466		0.0606061	0.00415398
0.0707071	0.0707071		0.0707071	0.0284137		0.0707071	0.0117297		0.0707071	0.00484988
0.0808081	0.0808081		0.0808081	0.0324953		0.0808081	0.0134153		0.0808081	0.00554685
0.0909091	0.0909091		0.0909091	0.0365828		0.0909091	0.0151036		0.0909091	0.00624491
0.10101	0.10101		0.10101	0.0406763		0.10101	0.0167945		0.10101	0.00694406
0.111111	0.111111		0.111111	0.0447759		0.111111	0.0184881		0.111111	0.00764434
0.121212	0.121212		0.121212	0.0488818		0.121212	0.0201844		0.121212	0.00834574
0.131313	0.131313		0.131313	0.0529941		0.131313	0.0218835		0.131313	0.00904831
0.141414	0.141414		0.141414	0.0571127		0.141414	0.0235854		0.141414	0.00975204
0.151515	0.151515		0.151515	0.061238		0.151515	0.0252902		0.151515	0.010457
0.161616	0.161616		0.161616	0.0653698		0.161616	0.026998		0.161616	0.0111631
0.171717	0.171717		0.171717	0.0695084		0.171717	0.0287086		0.171717	0.0118704
0.181818	0.181818		0.181818	0.0736539		0.181818	0.0304223		0.181818	0.012579
0.191919	0.191919		0.191919	0.0778063		0.191919	0.032139		0.191919	0.0132889
0.20202	0.20202		0.20202	0.0819658		0.20202	0.0338587		0.20202	0.014
0.212121	0.212121		0.212121	0.0861325		0.212121	0.0355816		0.212121	0.0147124
0.222222	0.222222		0.222222	0.0903064		0.222222	0.0373076		0.222222	0.0154261
0.232323	0.232323		0.232323	0.0944876		0.232323	0.0390369		0.232323	0.0161412
0.242424	0.242424		0.242424	0.0986764		0.242424	0.0407694		0.242424	0.0168576
0.252525	0.252525		0.252525	0.102873		0.252525	0.0425052		0.252525	0.0175754
0.262626	0.262626		0.262626	0.107077		0.262626	0.0442443		0.262626	0.0182945
0.272727	0.272727		0.272727	0.111289		0.272727	0.0459868		0.272727	0.019015
0.282828	0.282828		0.282828	0.115508		0.282828	0.0477327		0.282828	0.019737
0.292929	0.292929		0.292929	0.119736		0.292929	0.049482		0.292929	0.0204604
0.30303	0.30303		0.30303	0.123972		0.30303	0.0512349		0.30303	0.0211852
0.313131	0.313131		0.313131	0.128216		0.313131	0.0529913		0.313131	0.0219115
0.323232	0.323232		0.323232	0.132468		0.323232	0.0547513		0.323232	0.0226393
0.333333	0.333333		0.333333	0.136728		0.333333	0.0565149		0.333333	0.0233686
0.343434	0.343434		0.343434	0.140998		0.343434	0.0582822		0.343434	0.0240994
0.353535	0.353535		0.353535	0.145275		0.353535	0.0600533		0.353535	0.0248318
0.363636	0.363636		0.363636	0.149562		0.363636	0.061828		0.363636	0.0255657
0.373737	0.373737		0.373737	0.153857		0.373737	0.0636066		0.373737	0.0263012
0.383838	0.383838		0.383838	0.158161		0.383838	0.0653891		0.383838	0.0270383
0.393939	0.393939		0.393939	0.162474		0.393939	0.0671754		0.393939	0.027777
0.40404	0.40404		0.40404	0.166797		0.40404	0.0689656		0.40404	0.0285173
0.414141	0.414141		0.414141	0.171128		0.414141	0.0707599		0.414141	0.0292593
0.424242	0.424242		0.424242	0.175469		0.424242	0.0725581		0.424242	0.030003
0.434343	0.434343		0.434343	0.179819		0.434343	0.0743604		0.434343	0.0307483
0.444444	0.444444		0.444444	0.184179		0.444444	0.0761668		0.444444	0.0314953
0.454545	0.454545		0.454545	0.188549		0.454545	0.0779774		0.454545	0.0322441
0.464646	0.464646		0.464646	0.192928		0.464646	0.0797921		0.464646	0.0329945
0.474747	0.474747		0.474747	0.197317		0.474747	0.0816111		0.474747	0.0337468
0.484848	0.484848		0.484848	0.201716		0.484848	0.0834344		0.484848	0.0345008
0.494949	0.494949		0.494949	0.206125		0.494949	0.085262		0.494949	0.0352566
0.505051	0.505051		0.505051	0.210544		0.505051	0.087094		0.505051	0.0360142
0.515152	0.515152		0.515152	0.214974		0.515152	0.0889304		0.515152	0.0367737
0.525253	0.525253		0.525253	0.219414		0.525253	0.0907712		0.525253	0.037535
0.535354	0.535354		0.535354	0.223864		0.535354	0.0926166		0.535354	0.0382981
0.545455	0.545455		0.545455	0.228325		0.545455	0.0944665		0.545455	0.0390631
0.555556	0.555556		0.555556	0.232796		0.555556	0.0963209		0.555556	0.0398301
0.565657	0.565657		0.565657	0.237278		0.565657	0.09818		0.565657	0.0405989
0.575758	0.575758		0.575758	0.241772		0.575758	0.100044		0.575758	0.0413697
0.585859	0.585859		0.585859	0.246276		0.585859	0.101912		0.585859	0.0421425
0.59596	0.59596		0.59596	0.250791		0.59596	0.103786		0.59596	0.0429172
0.606061	0.606061		0.606061	0.255317		0.606061	0.105664		0.606061	0.0436939
0.616162	0.616162		0.616162	0.259855		0.616162	0.107547		0.616162	0.0444727
0.626263	0.626263		0.626263	0.264404		0.626263	0.109434		0.626263	0.0452534
0.636364	0.636364		0.636364	0.268965		0.636364	0.111327		0.636364	0.0460362
0.646465	0.646465		0.646465	0.273537		0.646465	0.113225		0.646465	0.0468211
0.656566	0.656566		0.656566	0.278121		0.656566	0.115128		0.656566	0.0476081
0.666667	0.666667		0.666667	0.282716		0.666667	0.117036		0.666667	0.0483971
0.676768	0.676768		0.676768	0.287324		0.676768	0.118949		0.676768	0.0491883
0.686869	0.686869		0.686869	0.291943		0.686869	0.120867		0.686869	0.0499817
0.69697	0.69697		0.69697	0.296575		0.69697	0.12279		0.69697	0.0507771
0.707071	0.707071		0.707071	0.301219		0.707071	0.124719		0.707071	0.0515748
0.717172	0.717172		0.717172	0.305875		0.717172	0.126653		0.717172	0.0523747
0.727273	0.727273		0.727273	0.310544		0.727273	0.128592		0.727273	0.0531768
0.737374	0.737374		0.737374	0.315225		0.737374	0.130537		0.737374	0.0539811
0.747475	0.747475		0.747475	0.319919		0.747475	0.132487		0.747475	0.0547877
0.757576	0.757576		0.757576	0.324625		0.757576	0.134443		0.757576	0.0555965
0.767677	0.767677		0.767677	0.329345		0.767677	0.136404		0.767677	0.0564076
0.777778	0.777778		0.777778	0.334077		0.777778	0.138371		0.777778	0.0572211
0.787879	0.787879		0.787879	0.338822		0.787879	0.140343		0.787879	0.0580369
0.79798	0.79798		0.79798	0.34358		0.79798	0.142321		0.79798	0.058855
0.808081	0.808081		0.808081	0.348352		0.808081	0.144305		0.808081	0.0596755
0.818182	0.818182		0.818182	0.353137		0.818182	0.146294		0.818182	0.0604983
0.828283	0.828283		0.828283	0.357936		0.828283	0.14829		0.828283	0.0613236
0.838384	0.838384		0.838384	0.362748		0.838384	0.150291		0.838384	0.0621513
0.848485	0.848485		0.848485	0.367573		0.848485	0.152298		0.848485	0.0629815
0.858586	0.858586		0.858586	0.372413		0.858586	0.154311		0.858586	0.0638141
0.868687	0.868687		0.868687	0.377266		0.868687	0.15633		0.868687	0.0646492
0.878788	0.878788		0.878788	0.382133		0.878788	0.158355		0.878788	0.0654868
0.888889	0.888889		0.888889	0.387015		0.888889	0.160386		0.888889	0.0663269
0.89899	0.89899		0.89899	0.39191		0.89899	0.162423		0.89899	0.0671696
0.909091	0.909091		0.909091	0.39682		0.909091	0.164467		0.909091	0.0680148
0.919192	0.919192		0.919192	0.401744		0.919192	0.166516		0.919192	0.0688626
0.929293	0.929293		0.929293	0.406683		0.929293	0.168572		0.929293	0.069713
0.939394	0.939394		0.939394	0.411636		0.939394	0.170634		0.939394	0.070566
0.949495	0.949495		0.949495	0.416604		0.949495	0.172703		0.949495	0.0714216
0.959596	0.959596		0.959596	0.421587		0.959596	0.174778		0.959596	0.0722799
0.969697	0.969697		0.969697	0.426584		0.969697	0.176859		0.969697	0.0731409
0.979798	0.979798		0.979798	0.431597		0.979798	0.178947		0.979798	0.0740045
0.989899	0.989899		0.989899	0.436625		0.989899	0.181042		0.989899	0.0748709
1	1		1	0.441668		1	0.183143		1	0.07574

## Sheet: Figure4
x	Gamma_0		x	Gamma_1		x	Gamma_3
0.001	0.001		0.001	0.0002001		0.001	4.4024e-05
0.002	0.002		0.002	0.0004004		0.002	8.8096e-05
0.003	0.003		0.003	0.0006009		0.003	0.000132216
0.004	0.004		0.004	0.0008016		0.004	0.000176384
0.005	0.005		0.005	0.0010025		0.005	0.0002206
0.006	0.006		0.006	0.0012036		0.006	0.000264864
0.007	0.007		0.007	0.0014049		0.007	0.000309176
0.008	0.008		0.008	0.0016064		0.008	0.000353537
0.009	0.009		0.009	0.0018081		0.009	0.000397945
0.01	0.01		0.01	0.00201		0.01	0.000442401
0.011	0.011		0.011	0.0022121		0.011	0.000486906
0.012	0.012		0.012	0.0024144		0.012	0.000531458
0.013	0.013		0.013	0.0026169		0.013	0.000576059
0.014	0.014		0.014	0.0028196		0.014	0.000620708
0.015	0.015		0.015	0.0030225		0.015	0.000665405
0.016	0.016		0.016	0.0032256		0.016	0.000710149
0.017	0.017		0.017	0.0034289		0.017	0.000754943
0.018	0.018		0.018	0.0036324		0.018	0.000799784
0.019	0.019		0.019	0.0038361		0.019	0.000844673
0.02	0.02		0.02	0.00404		0.02	0.000889611
0.021	0.021		0.021	0.0042441		0.021	0.000934596
0.022	0.022		0.022	0.0044484		0.022	0.00097963
0.023	0.023		0.023	0.0046529		0.023	0.00102471
0.024	0.024		0.024	0.0048576		0.024	0.00106984
0.025	0.025		0.025	0.0050625		0.025	0.00111502
0.026	0.026		0.026	0.0052676		0.026	0.00116025
0.027	0.027		0.027	0.0054729		0.027	0.00120552
0.028	0.028		0.028	0.0056784		0.028	0.00125085
0.029	0.029		0.029	0.0058841		0.029	0.00129622
0.03	0.03		0.03	0.00609		0.03	0.00134164
0.031	0.031		0.031	0.0062961		0.031	0.0013871
0.032	0.032		0.032	0.0065024		0.032	0.00143262
0.033	0.033		0.033	0.0067089		0.033	0.00147818
0.034	0.034		0.034	0.0069156		0.034	0.0015238
0.035	0.035		0.035	0.0071225		0.035	0.00156946
0.036	0.036		0.036	0.0073296		0.036	0.00161517
0.037	0.037		0.037	0.0075369		0.037	0.00166092
0.038	0.038		0.038	0.0077444		0.038	0.00170673
0.039	0.039		0.039	0.0079521		0.039	0.00175258
0.04	0.04		0.04	0.00816		0.04	0.00179849
0.041	0.041		0.041	0.0083681		0.041	0.00184444
0.042	0.042		0.042	0.0085764		0.042	0.00189043
0.043	0.043		0.043	0.0087849		0.043	0.00193648
0.044	0.044		0.044	0.0089936		0.044	0.00198258
0.045	0.045		0.045	0.0092025		0.045	0.00202872
0.046	0.046		0.046	0.0094116		0.046	0.00207491
0.047	0.047		0.047	0.0096209		0.047	0.00212115
0.048	0.048		0.048	0.0098304		0.048	0.00216744
0.049	0.049		0.049	0.0100401		0.049	0.00221378
0.05	0.05		0.05	0.01025		0.05	0.00226017
0.051	0.051		0.051	0.0104601		0.051	0.0023066
0.052	0.052		0.052	0.0106704		0.052	0.00235308
0.053	0.053		0.053	0.0108809		0.053	0.00239961
0.054	0.054		0.054	0.0110916		0.054	0.00244619
0.055	0.055		0.055	0.0113025		0.055	0.00249282
0.056	0.056		0.056	0.0115136		0.056	0.0025395
0.057	0.057		0.057	0.0117249		0.057	0.00258622
0.058	0.058		0.058	0.0119364		0.058	0.002633
0.059	0.059		0.059	0.0121481		0.059	0.00267982
0.06	0.06		0.06	0.01236		0.06	0.00272669
0.061	0.061		0.061	0.0125721		0.061	0.00277361
0.062	0.062		0.062	0.0127844		0.062	0.00282057
0.063	0.063		0.063	0.0129969		0.063	0.00286759
0.064	0.064		0.064	0.0132096		0.064	0.00291465
0.065	0.065		0.065	0.0134225		0.065	0.00296177
0.066	0.066		0.066	0.0136356		0.066	0.00300893
0.067	0.067		0.067	0.0138489		0.067	0.00305614
0.068	0.068		0.068	0.0140624		0.068	0.0031034
0.069	0.069		0.069	0.0142761		0.069	0.0031507
0.07	0.07		0.07	0.01449		0.07	0.00319806
0.071	0.071		0.071	0.0147041		0.071	0.00324546
0.072	0.072		0.072	0.0149184		0.072	0.00329291
0.073	0.073		0.073	0.0151329		0.073	0.00334041
0.074	0.074		0.074	0.0153476		0.074	0.00338796
0.075	0.075		0.075	0.0155625		0.075	0.00343556
0.076	0.076		0.076	0.0157776		0.076	0.00348321
0.077	0.077		0.077	0.0159929		0.077	0.0035309
0.078	0.078		0.078	0.0162084		0.078	0.00357865
0.079	0.079		0.079	0.0164241		0.079	0.00362644
0.08	0.08		0.08	0.01664		0.08	0.00367428
0.081	0.081		0.081	0.0168561		0.081	0.00372217
0.082	0.082		0.082	0.0170724		0.082	0.00377011
0.083	0.083		0.083	0.0172889		0.083	0.0038181
0.084	0.084		0.084	0.0175056		0.084	0.00386613
0.085	0.085		0.085	0.0177225		0.085	0.00391422
0.086	0.086		0.086	0.0179396		0.086	0.00396235
0.087	0.087		0.087	0.0181569		0.087	0.00401053
0.088	0.088		0.088	0.0183744		0.088	0.00405876
0.089	0.089		0.089	0.0185921		0.089	0.00410704
0.09	0.09		0.09	0.01881		0.09	0.00415537
0.091	0.091		0.091	0.0190281		0.091	0.00420375
0.092	0.092		0.092	0.0192464		0.092	0.00425217
0.093	0.093		0.093	0.0194649		0.093	0.00430065
0.094	0.094		0.094	0.0196836		0.094	0.00434917
0.095	0.095		0.095	0.0199025		0.095	0.00439774
0.096	0.096		0.096	0.0201216		0.096	0.00444636
0.097	0.097		0.097	0.0203409		0.097	0.00449503
0.098	0.098		0.098	0.0205604		0.098	0.00454375
0.099	0.099		0.099	0.0207801		0.099	0.00459252
0.1	0.1		0.1	0.021		0.1	0.00464133
0.101	0.101		0.101	0.0212201		0.101	0.0046902
0.102	0.102		0.102	0.0214404		0.102	0.00473911
0.103	0.103		0.103	0.0216609		0.103	0.00478807
0.104	0.104		0.104	0.0218816		0.104	0.00483708
0.105	0.105		0.105	0.0221025		0.105	0.00488614
0.106	0.106		0.106	0.0223236		0.106	0.00493525
0.107	0.107		0.107	0.0225449		0.107	0.00498441
0.108	0.108		0.108	0.0227664		0.108	0.00503362
0.109	0.109		0.109	0.0229881		0.109	0.00508287
0.11	0.11		0.11	0.02321		0.11	0.00513217
0.111	0.111		0.111	0.0234321		0.111	0.00518153
0.112	0.112		0.112	0.0236544		0.112	0.00523093
0.113	0.113		0.113	0.0238769		0.113	0.00528038
0.114	0.114		0.114	0.0240996		0.114	0.00532988
0.115	0.115		0.115	0.0243225		0.115	0.00537943
0.116	0.116		0.116	0.0245456		0.116	0.00542903
0.117	0.117		0.117	0.0247689		0.117	0.00547867
0.118	0.118		0.118	0.0249924		0.118	0.00552837
0.119	0.119		0.119	0.0252161		0.119	0.00557811
0.12	0.12		0.12	0.02544		0.12	0.0056279
0.121	0.121		0.121	0.0256641		0.121	0.00567775
0.122	0.122		0.122	0.0258884		0.122	0.00572764
0.123	0.123		0.123	0.0261129		0.123	0.00577758
0.124	0.124		0.124	0.0263376		0.124	0.00582757
0.125	0.125		0.125	0.0265625		0.125	0.0058776
0.126	0.126		0.126	0.0267876		0.126	0.00592769
0.127	0.127		0.127	0.0270129		0.127	0.00597783
0.128	0.128		0.128	0.0272384		0.128	0.00602801
0.129	0.129		0.129	0.0274641		0.129	0.00607825
0.13	0.13		0.13	0.02769		0.13	0.00612853
0.131	0.131		0.131	0.0279161		0.131	0.00617886
0.132	0.132		0.132	0.0281424		0.132	0.00622924
0.133	0.133		0.133	0.0283689		0.133	0.00627967
0.134	0.134		0.134	0.0285956		0.134	0.00633015
0.135	0.135		0.135	0.0288225		0.135	0.00638068
0.136	0.136		0.136	0.0290496		0.136	0.00643126
0.137	0.137		0.137	0.0292769		0.137	0.00648188
0.138	0.138		0.138	0.0295044		0.138	0.00653256
0.139	0.139		0.139	0.0297321		0.139	0.00658328
0.14	0.14		0.14	0.02996		0.14	0.00663406
0.141	0.141		0.141	0.0301881		0.141	0.00668488
0.142	0.142		0.142	0.0304164		0.142	0.00673575
0.143	0.143		0.143	0.0306449		0.143	0.00678667
0.144	0.144		0.144	0.0308736		0.144	0.00683765
0.145	0.145		0.145	0.0311025		0.145	0.00688866
0.146	0.146		0.146	0.0313316		0.146	0.00693973
0.147	0.147		0.147	0.0315609		0.147	0.00699085
0.148	0.148		0.148	0.0317904		0.148	0.00704202
0.149	0.149		0.149	0.0320201		0.149	0.00709323
0.15	0.15		0.15	0.03225		0.15	0.0071445
0.151	0.151		0.151	0.0324801		0.151	0.00719581
0.152	0.152		0.152	0.0327104		0.152	0.00724718
0.153	0.153		0.153	0.0329409		0.153	0.00729859
0.154	0.154		0.154	0.0331716		0.154	0.00735005
0.155	0.155		0.155	0.0334025		0.155	0.00740157
0.156	0.156		0.156	0.0336336		0.156	0.00745313
0.157	0.157		0.157	0.0338649		0.157	0.00750474
0.158	0.158		0.158	0.0340964		0.158	0.0075564
0.159	0.159		0.159	0.0343281		0.159	0.0076081
0.16	0.16		0.16	0.03456		0.16	0.00765986
0.161	0.161		0.161	0.0347921		0.161	0.00771167
0.162	0.162		0.162	0.0350244		0.162	0.00776352
0.163	0.163		0.163	0.0352569		0.163	0.00781543
0.164	0.164		0.164	0.0354896		0.164	0.00786739
0.165	0.165		0.165	0.0357225		0.165	0.00791939
0.166	0.166		0.166	0.0359556		0.166	0.00797144
0.167	0.167		0.167	0.0361889		0.167	0.00802355
0.168	0.168		0.168	0.0364224		0.168	0.0080757
0.169	0.169		0.169	0.0366561		0.169	0.0081279
0.17	0.17		0.17	0.03689		0.17	0.00818015
0.171	0.171		0.171	0.0371241		0.171	0.00823245
0.172	0.172		0.172	0.0373584		0.172	0.0082848
0.173	0.173		0.173	0.0375929		0.173	0.0083372
0.174	0.174		0.174	0.0378276		0.174	0.00838965
0.175	0.175		0.175	0.0380625		0.175	0.00844215
0.176	0.176		0.176	0.0382976		0.176	0.00849469
0.177	0.177		0.177	0.0385329		0.177	0.00854729
0.178	0.178		0.178	0.0387684		0.178	0.00859994
0.179	0.179		0.179	0.0390041		0.179	0.00865263
0.18	0.18		0.18	0.03924		0.18	0.00870538
0.181	0.181		0.181	0.0394761		0.181	0.00875817
0.182	0.182		0.182	0.0397124		0.182	0.00881101
0.183	0.183		0.183	0.0399489		0.183	0.00886391
0.184	0.184		0.184	0.0401856		0.184	0.00891685
0.185	0.185		0.185	0.0404225		0.185	0.00896984
0.186	0.186		0.186	0.0406596		0.186	0.00902288
0.187	0.187		0.187	0.0408969		0.187	0.00907597
0.188	0.188		0.188	0.0411344		0.188	0.00912912
0.189	0.189		0.189	0.0413721		0.189	0.00918231
0.19	0.19		0.19	0.04161		0.19	0.00923555
0.191	0.191		0.191	0.0418481		0.191	0.00928883
0.192	0.192		0.192	0.0420864		0.192	0.00934217
0.193	0.193		0.193	0.0423249		0.193	0.00939556
0.194	0.194		0.194	0.0425636		0.194	0.009449
0.195	0.195		0.195	0.0428025		0.195	0.00950249
0.196	0.196		0.196	0.0430416		0.196	0.00955602
0.197	0.197		0.197	0.0432809		0.197	0.00960961
0.198	0.198		0.198	0.0435204		0.198	0.00966325
0.199	0.199		0.199	0.0437601		0.199	0.00971693
0.2	0.2		0.2	0.044		0.2	0.00977067
0.201	0.201		0.201	0.0442401		0.201	0.00982445
0.202	0.202		0.202	0.0444804		0.202	0.00987829
0.203	0.203		0.203	0.0447209		0.203	0.00993217
0.204	0.204		0.204	0.0449616		0.204	0.0099861
0.205	0.205		0.205	0.0452025		0.205	0.0100401
0.206	0.206		0.206	0.0454436		0.206	0.0100941
0.207	0.207		0.207	0.0456849		0.207	0.0101482
0.208	0.208		0.208	0.0459264		0.208	0.0102023
0.209	0.209		0.209	0.0461681		0.209	0.0102565
0.21	0.21		0.21	0.04641		0.21	0.0103107
0.211	0.211		0.211	0.0466521		0.211	0.010365
0.212	0.212		0.212	0.0468944		0.212	0.0104194
0.213	0.213		0.213	0.0471369		0.213	0.0104737
0.214	0.214		0.214	0.0473796		0.214	0.0105282
0.215	0.215		0.215	0.0476225		0.215	0.0105827
0.216	0.216		0.216	0.0478656		0.216	0.0106372
0.217	0.217		0.217	0.0481089		0.217	0.0106918
0.218	0.218		0.218	0.0483524		0.218	0.0107464
0.219	0.219		0.219	0.0485961		0.219	0.0108011
0.22	0.22		0.22	0.04884		0.22	0.0108558
0.221	0.221		0.221	0.0490841		0.221	0.0109106
0.222	0.222		0.222	0.0493284		0.222	0.0109654
0.223	0.223		0.223	0.0495729		0.223	0.0110203
0.224	0.224		0.224	0.0498176		0.224	0.0110752
0.225	0.225		0.225	0.0500625		0.225	0.0111302
0.226	0.226		0.226	0.0503076		0.226	0.0111852
0.227	0.227		0.227	0.0505529		0.227	0.0112403
0.228	0.228		0.228	0.0507984		0.228	0.0112954
0.229	0.229		0.229	0.0510441		0.229	0.0113506
0.23	0.23		0.23	0.05129		0.23	0.0114058
0.231	0.231		0.231	0.0515361		0.231	0.0114611
0.232	0.232		0.232	0.0517824		0.232	0.0115164
0.233	0.233		0.233	0.0520289		0.233	0.0115718
0.234	0.234		0.234	0.0522756		0.234	0.0116272
0.235	0.235		0.235	0.0525225		0.235	0.0116827
0.236	0.236		0.236	0.0527696		0.236	0.0117382
0.237	0.237		0.237	0.0530169		0.237	0.0117938
0.238	0.238		0.238	0.0532644		0.238	0.0118494
0.239	0.239		0.239	0.0535121		0.239	0.0119051
0.24	0.24		0.24	0.05376		0.24	0.0119608
0.241	0.241		0.241	0.0540081		0.241	0.0120166
0.242	0.242		0.242	0.0542564		0.242	0.0120724
0.243	0.243		0.243	0.0545049		0.243	0.0121283
0.244	0.244		0.244	0.0547536		0.244	0.0121842
0.245	0.245		0.245	0.0550025		0.245	0.0122402
0.246	0.246		0.246	0.0552516		0.246	0.0122962
0.247	0.247		0.247	0.0555009		0.247	0.0123523
0.248	0.248		0.248	0.0557504		0.248	0.0124084
0.249	0.249		0.249	0.0560001		0.249	0.0124646
0.25	0.25		0.25	0.05625		0.25	0.0125208
0.251	0.251		0.251	0.0565001		0.251	0.0125771
0.252	0.252		0.252	0.0567504		0.252	0.0126334
0.253	0.253		0.253	0.0570009		0.253	0.0126898
0.254	0.254		0.254	0.0572516		0.254	0.0127462
0.255	0.255		0.255	0.0575025		0.255	0.0128027
0.256	0.256		0.256	0.0577536		0.256	0.0128592
0.257	0.257		0.257	0.0580049		0.257	0.0129158
0.258	0.258		0.258	0.0582564		0.258	0.0129724
0.259	0.259		0.259	0.0585081		0.259	0.0130291
0.26	0.26		0.26	0.05876		0.26	0.0130858
0.261	0.261		0.261	0.0590121		0.261	0.0131426
0.262	0.262		0.262	0.0592644		0.262	0.0131994
0.263	0.263		0.263	0.0595169		0.263	0.0132563
0.264	0.264		0.264	0.0597696		0.264	0.0133132
0.265	0.265		0.265	0.0600225		0.265	0.0133702
0.266	0.266		0.266	0.0602756		0.266	0.0134272
0.267	0.267		0.267	0.0605289		0.267	0.0134843
0.268	0.268		0.268	0.0607824		0.268	0.0135414
0.269	0.269		0.269	0.0610361		0.269	0.0135986
0.27	0.27		0.27	0.06129		0.27	0.0136558
0.271	0.271		0.271	0.0615441		0.271	0.0137131
0.272	0.272		0.272	0.0617984		0.272	0.0137704
0.273	0.273		0.273	0.0620529		0.273	0.0138278
0.274	0.274		0.274	0.0623076		0.274	0.0138853
0.275	0.275		0.275	0.0625625		0.275	0.0139427
0.276	0.276		0.276	0.0628176		0.276	0.0140003
0.277	0.277		0.277	0.0630729		0.277	0.0140578
0.278	0.278		0.278	0.0633284		0.278	0.0141155
0.279	0.279		0.279	0.0635841		0.279	0.0141731
0.28	0.28		0.28	0.06384		0.28	0.0142309
0.281	0.281		0.281	0.0640961		0.281	0.0142886
0.282	0.282		0.282	0.0643524		0.282	0.0143465
0.283	0.283		0.283	0.0646089		0.283	0.0144044
0.284	0.284		0.284	0.0648656		0.284	0.0144623
0.285	0.285		0.285	0.0651225		0.285	0.0145203
0.286	0.286		0.286	0.0653796		0.286	0.0145783
0.287	0.287		0.287	0.0656369		0.287	0.0146364
0.288	0.288		0.288	0.0658944		0.288	0.0146945
0.289	0.289		0.289	0.0661521		0.289	0.0147527
0.29	0.29		0.29	0.06641		0.29	0.0148109
0.291	0.291		0.291	0.0666681		0.291	0.0148692
0.292	0.292		0.292	0.0669264		0.292	0.0149275
0.293	0.293		0.293	0.0671849		0.293	0.0149859
0.294	0.294		0.294	0.0674436		0.294	0.0150443
0.295	0.295		0.295	0.0677025		0.295	0.0151028
0.296	0.296		0.296	0.0679616		0.296	0.0151614
0.297	0.297		0.297	0.0682209		0.297	0.0152199
0.298	0.298		0.298	0.0684804		0.298	0.0152786
0.299	0.299		0.299	0.0687401		0.299	0.0153373
0.3	0.3		0.3	0.069		0.3	0.015396
0.301	0.301		0.301	0.0692601		0.301	0.0154548
0.302	0.302		0.302	0.0695204		0.302	0.0155136
0.303	0.303		0.303	0.0697809		0.303	0.0155725
0.304	0.304		0.304	0.0700416		0.304	0.0156314
0.305	0.305		0.305	0.0703025		0.305	0.0156904
0.306	0.306		0.306	0.0705636		0.306	0.0157495
0.307	0.307		0.307	0.0708249		0.307	0.0158086
0.308	0.308		0.308	0.0710864		0.308	0.0158677
0.309	0.309		0.309	0.0713481		0.309	0.0159269
0.31	0.31		0.31	0.07161		0.31	0.0159861
0.311	0.311		0.311	0.0718721		0.311	0.0160454
0.312	0.312		0.312	0.0721344		0.312	0.0161048
0.313	0.313		0.313	0.0723969		0.313	0.0161641
0.314	0.314		0.314	0.0726596		0.314	0.0162236
0.315	0.315		0.315	0.0729225		0.315	0.0162831
0.316	0.316		0.316	0.0731856		0.316	0.0163426
0.317	0.317		0.317	0.0734489		0.317	0.0164022
0.318	0.318		0.318	0.0737124		0.318	0.0164619
0.319	0.319		0.319	0.0739761		0.319	0.0165215
0.32	0.32		0.32	0.07424		0.32	0.0165813
0.321	0.321		0.321	0.0745041		0.321	0.0166411
0.322	0.322		0.322	0.0747684		0.322	0.0167009
0.323	0.323		0.323	0.0750329		0.323	0.0167608
0.324	0.324		0.324	0.0752976		0.324	0.0168208
0.325	0.325		0.325	0.0755625		0.325	0.0168808
0.326	0.326		0.326	0.0758276		0.326	0.0169408
0.327	0.327		0.327	0.0760929		0.327	0.0170009
0.328	0.328		0.328	0.0763584		0.328	0.0170611
0.329	0.329		0.329	0.0766241		0.329	0.0171213
0.33	0.33		0.33	0.07689		0.33	0.0171815
0.331	0.331		0.331	0.0771561		0.331	0.0172418
0.332	0.332		0.332	0.0774224		0.332	0.0173022
0.333	0.333		0.333	0.0776889		0.333	0.0173626
0.334	0.334		0.334	0.0779556		0.334	0.017423
0.335	0.335		0.335	0.0782225		0.335	0.0174835
0.336	0.336		0.336	0.0784896		0.336	0.0175441
0.337	0.337		0.337	0.0787569		0.337	0.0176047
0.338	0.338		0.338	0.0790244		0.338	0.0176653
0.339	0.339		0.339	0.0792921		0.339	0.017726
0.34	0.34		0.34	0.07956		0.34	0.0177868
0.341	0.341		0.341	0.0798281		0.341	0.0178476
0.342	0.342		0.342	0.0800964		0.342	0.0179085
0.343	0.343		0.343	0.0803649		0.343	0.0179694
0.344	0.344		0.344	0.0806336		0.344	0.0180303
0.345	0.345		0.345	0.0809025		0.345	0.0180914
0.346	0.346		0.346	0.0811716		0.346	0.0181524
0.347	0.347		0.347	0.0814409		0.347	0.0182135
0.348	0.348		0.348	0.0817104		0.348	0.0182747
0.349	0.349		0.349	0.0819801		0.349	0.0183359
0.35	0.35		0.35	0.08225		0.35	0.0183972
0.351	0.351		0.351	0.0825201		0.351	0.0184585
0.352	0.352		0.352	0.0827904		0.352	0.0185198
0.353	0.353		0.353	0.0830609		0.353	0.0185813
0.354	0.354		0.354	0.0833316		0.354	0.0186427
0.355	0.355		0.355	0.0836025		0.355	0.0187043
0.356	0.356		0.356	0.0838736		0.356	0.0187658
0.357	0.357		0.357	0.0841449		0.357	0.0188274
0.358	0.358		0.358	0.0844164		0.358	0.0188891
0.359	0.359		0.359	0.0846881		0.359	0.0189508
0.36	0.36		0.36	0.08496		0.36	0.0190126
0.361	0.361		0.361	0.0852321		0.361	0.0190744
0.362	0.362		0.362	0.0855044		0.362	0.0191363
0.363	0.363		0.363	0.0857769		0.363	0.0191982
0.364	0.364		0.364	0.0860496		0.364	0.0192602
0.365	0.365		0.365	0.0863225		0.365	0.0193222
0.366	0.366		0.366	0.0865956		0.366	0.0193843
0.367	0.367		0.367	0.0868689		0.367	0.0194464
0.368	0.368		0.368	0.0871424		0.368	0.0195086
0.369	0.369		0.369	0.0874161		0.369	0.0195709
0.37	0.37		0.37	0.08769		0.37	0.0196331
0.371	0.371		0.371	0.0879641		0.371	0.0196955
0.372	0.372		0.372	0.0882384		0.372	0.0197579
0.373	0.373		0.373	0.0885129		0.373	0.0198203
0.374	0.374		0.374	0.0887876		0.374	0.0198828
0.375	0.375		0.375	0.0890625		0.375	0.0199453
0.376	0.376		0.376	0.0893376		0.376	0.0200079
0.377	0.377		0.377	0.0896129		0.377	0.0200705
0.378	0.378		0.378	0.0898884		0.378	0.0201332
0.379	0.379		0.379	0.0901641		0.379	0.020196
0.38	0.38		0.38	0.09044		0.38	0.0202588
0.381	0.381		0.381	0.0907161		0.381	0.0203216
0.382	0.382		0.382	0.0909924		0.382	0.0203845
0.383	0.383		0.383	0.0912689		0.383	0.0204474
0.384	0.384		0.384	0.0915456		0.384	0.0205104
0.385	0.385		0.385	0.0918225		0.385	0.0205735
0.386	0.386		0.386	0.0920996		0.386	0.0206366
0.387	0.387		0.387	0.0923769		0.387	0.0206997
0.388	0.388		0.388	0.0926544		0.388	0.0207629
0.389	0.389		0.389	0.0929321		0.389	0.0208262
0.39	0.39		0.39	0.09321		0.39	0.0208895
0.391	0.391		0.391	0.0934881		0.391	0.0209528
0.392	0.392		0.392	0.0937664		0.392	0.0210163
0.393	0.393		0.393	0.0940449		0.393	0.0210797
0.394	0.394		0.394	0.0943236		0.394	0.0211432
0.395	0.395		0.395	0.0946025		0.395	0.0212068
0.396	0.396		0.396	0.0948816		0.396	0.0212704
0.397	0.397		0.397	0.0951609		0.397	0.021334
0.398	0.398		0.398	0.0954404		0.398	0.0213978
0.399	0.399		0.399	0.0957201		0.399	0.0214615
0.4	0.4		0.4	0.096		0.4	0.0215253
0.401	0.401		0.401	0.0962801		0.401	0.0215892
0.402	0.402		0.402	0.0965604		0.402	0.0216531
0.403	0.403		0.403	0.0968409		0.403	0.0217171
0.404	0.404		0.404	0.0971216		0.404	0.0217811
0.405	0.405		0.405	0.0974025		0.405	0.0218452
0.406	0.406		0.406	0.0976836		0.406	0.0219093
0.407	0.407		0.407	0.0979649		0.407	0.0219735
0.408	0.408		0.408	0.0982464		0.408	0.0220377
0.409	0.409		0.409	0.0985281		0.409	0.022102
0.41	0.41		0.41	0.09881		0.41	0.0221663
0.411	0.411		0.411	0.0990921		0.411	0.0222307
0.412	0.412		0.412	0.0993744		0.412	0.0222951
0.413	0.413		0.413	0.0996569		0.413	0.0223596
0.414	0.414		0.414	0.0999396		0.414	0.0224241
0.415	0.415		0.415	0.100223		0.415	0.0224887
0.416	0.416		0.416	0.100506		0.416	0.0225533
0.417	0.417		0.417	0.100789		0.417	0.022618
0.418	0.418		0.418	0.101072		0.418	0.0226828
0.419	0.419		0.419	0.101356		0.419	0.0227475
0.42	0.42		0.42	0.10164		0.42	0.0228124
0.421	0.421		0.421	0.101924		0.421	0.0228773
0.422	0.422		0.422	0.102208		0.422	0.0229422
0.423	0.423		0.423	0.102493		0.423	0.0230072
0.424	0.424		0.424	0.102778		0.424	0.0230723
0.425	0.425		0.425	0.103063		0.425	0.0231374
0.426	0.426		0.426	0.103348		0.426	0.0232025
0.427	0.427		0.427	0.103633		0.427	0.0232677
0.428	0.428		0.428	0.103918		0.428	0.023333
0.429	0.429		0.429	0.104204		0.429	0.0233983
0.43	0.43		0.43	0.10449		0.43	0.0234636
0.431	0.431		0.431	0.104776		0.431	0.023529
0.432	0.432		0.432	0.105062		0.432	0.0235945
0.433	0.433		0.433	0.105349		0.433	0.02366
0.434	0.434		0.434	0.105636		0.434	0.0237255
0.435	0.435		0.435	0.105923		0.435	0.0237912
0.436	0.436		0.436	0.10621		0.436	0.0238568
0.437	0.437		0.437	0.106497		0.437	0.0239225
0.438	0.438		0.438	0.106784		0.438	0.0239883
0.439	0.439		0.439	0.107072		0.439	0.0240541
0.44	0.44		0.44	0.10736		0.44	0.02412
0.441	0.441		0.441	0.107648		0.441	0.0241859
0.442	0.442		0.442	0.107936		0.442	0.0242519
0.443	0.443		0.443	0.108225		0.443	0.0243179
0.444	0.444		0.444	0.108514		0.444	0.024384
0.445	0.445		0.445	0.108802		0.445	0.0244501
0.446	0.446		0.446	0.109092		0.446	0.0245163
0.447	0.447		0.447	0.109381		0.447	0.0245825
0.448	0.448		0.448	0.10967		0.448	0.0246488
0.449	0.449		0.449	0.10996		0.449	0.0247151
0.45	0.45		0.45	0.11025		0.45	0.0247815
0.451	0.451		0.451	0.11054		0.451	0.0248479
0.452	0.452		0.452	0.11083		0.452	0.0249144
0.453	0.453		0.453	0.111121		0.453	0.024981
0.454	0.454		0.454	0.111412		0.454	0.0250476
0.455	0.455		0.455	0.111702		0.455	0.0251142
0.456	0.456		0.456	0.111994		0.456	0.0251809
0.457	0.457		0.457	0.112285		0.457	0.0252476
0.458	0.458		0.458	0.112576		0.458	0.0253144
0.459	0.459		0.459	0.112868		0.459	0.0253813
0.46	0.46		0.46	0.11316		0.46	0.0254482
0.461	0.461		0.461	0.113452		0.461	0.0255151
0.462	0.462		0.462	0.113744		0.462	0.0255821
0.463	0.463		0.463	0.114037		0.463	0.0256492
0.464	0.464		0.464	0.11433		0.464	0.0257163
0.465	0.465		0.465	0.114623		0.465	0.0257835
0.466	0.466		0.466	0.114916		0.466	0.0258507
0.467	0.467		0.467	0.115209		0.467	0.0259179
0.468	0.468		0.468	0.115502		0.468	0.0259852
0.469	0.469		0.469	0.115796		0.469	0.0260526
0.47	0.47		0.47	0.11609		0.47	0.02612
0.471	0.471		0.471	0.116384		0.471	0.0261875
0.472	0.472		0.472	0.116678		0.472	0.026255
0.473	0.473		0.473	0.116973		0.473	0.0263226
0.474	0.474		0.474	0.117268		0.474	0.0263902
0.475	0.475		0.475	0.117563		0.475	0.0264579
0.476	0.476		0.476	0.117858		0.476	0.0265256
0.477	0.477		0.477	0.118153		0.477	0.0265934
0.478	0.478		0.478	0.118448		0.478	0.0266612
0.479	0.479		0.479	0.118744		0.479	0.0267291
0.48	0.48		0.48	0.11904		0.48	0.0267971
0.481	0.481		0.481	0.119336		0.481	0.026865
0.482	0.482		0.482	0.119632		0.482	0.0269331
0.483	0.483		0.483	0.119929		0.483	0.0270012
0.484	0.484		0.484	0.120226		0.484	0.0270693
0.485	0.485		0.485	0.120523		0.485	0.0271375
0.486	0.486		0.486	0.12082		0.486	0.0272058
0.487	0.487		0.487	0.121117		0.487	0.0272741
0.488	0.488		0.488	0.121414		0.488	0.0273424
0.489	0.489		0.489	0.121712		0.489	0.0274108
0.49	0.49		0.49	0.12201		0.49	0.0274793
0.491	0.491		0.491	0.122308		0.491	0.0275478
0.492	0.492		0.492	0.122606		0.492	0.0276163
0.493	0.493		0.493	0.122905		0.493	0.0276849
0.494	0.494		0.494	0.123204		0.494	0.0277536
0.495	0.495		0.495	0.123503		0.495	0.0278223
0.496	0.496		0.496	0.123802		0.496	0.0278911
0.497	0.497		0.497	0.124101		0.497	0.0279599
0.498	0.498		0.498	0.1244		0.498	0.0280288
0.499	0.499		0.499	0.1247		0.499	0.0280977
0.5	0.5		0.5	0.125		0.5	0.0281667
0.501	0.501		0.501	0.1253		0.501	0.0282357
0.502	0.502		0.502	0.1256		0.502	0.0283048
0.503	0.503		0.503	0.125901		0.503	0.0283739
0.504	0.504		0.504	0.126202		0.504	0.0284431
0.505	0.505		0.505	0.126502		0.505	0.0285123
0.506	0.506		0.506	0.126804		0.506	0.0285816
0.507	0.507		0.507	0.127105		0.507	0.0286509
0.508	0.508		0.508	0.127406		0.508	0.0287203
0.509	0.509		0.509	0.127708		0.509	0.0287898
0.51	0.51		0.51	0.12801		0.51	0.0288593
0.511	0.511		0.511	0.128312		0.511	0.0289288
0.512	0.512		0.512	0.128614		0.512	0.0289984
0.513	0.513		0.513	0.128917		0.513	0.0290681
0.514	0.514		0.514	0.12922		0.514	0.0291378
0.515	0.515		0.515	0.129523		0.515	0.0292075
0.516	0.516		0.516	0.129826		0.516	0.0292773
0.517	0.517		0.517	0.130129		0.517	0.0293472
0.518	0.518		0.518	0.130432		0.518	0.0294171
0.519	0.519		0.519	0.130736		0.519	0.0294871
0.52	0.52		0.52	0.13104		0.52	0.0295571
0.521	0.521		0.521	0.131344		0.521	0.0296271
0.522	0.522		0.522	0.131648		0.522	0.0296973
0.523	0.523		0.523	0.131953		0.523	0.0297674
0.524	0.524		0.524	0.132258		0.524	0.0298377
0.525	0.525		0.525	0.132562		0.525	0.0299079
0.526	0.526		0.526	0.132868		0.526	0.0299783
0.527	0.527		0.527	0.133173		0.527	0.0300486
0.528	0.528		0.528	0.133478		0.528	0.0301191
0.529	0.529		0.529	0.133784		0.529	0.0301896
0.53	0.53		0.53	0.13409		0.53	0.0302601
0.531	0.531		0.531	0.134396		0.531	0.0303307
0.532	0.532		0.532	0.134702		0.532	0.0304013
0.533	0.533		0.533	0.135009		0.533	0.030472
0.534	0.534		0.534	0.135316		0.534	0.0305428
0.535	0.535		0.535	0.135623		0.535	0.0306136
0.536	0.536		0.536	0.13593		0.536	0.0306844
0.537	0.537		0.537	0.136237		0.537	0.0307553
0.538	0.538		0.538	0.136544		0.538	0.0308263
0.539	0.539		0.539	0.136852		0.539	0.0308973
0.54	0.54		0.54	0.13716		0.54	0.0309684
0.541	0.541		0.541	0.137468		0.541	0.0310395
0.542	0.542		0.542	0.137776		0.542	0.0311106
0.543	0.543		0.543	0.138085		0.543	0.0311818
0.544	0.544		0.544	0.138394		0.544	0.0312531
0.545	0.545		0.545	0.138703		0.545	0.0313244
0.546	0.546		0.546	0.139012		0.546	0.0313958
0.547	0.547		0.547	0.139321		0.547	0.0314672
0.548	0.548		0.548	0.13963		0.548	0.0315387
0.549	0.549		0.549	0.13994		0.549	0.0316102
0.55	0.55		0.55	0.14025		0.55	0.0316818
0.551	0.551		0.551	0.14056		0.551	0.0317535
0.552	0.552		0.552	0.14087		0.552	0.0318252
0.553	0.553		0.553	0.141181		0.553	0.0318969
0.554	0.554		0.554	0.141492		0.554	0.0319687
0.555	0.555		0.555	0.141802		0.555	0.0320405
0.556	0.556		0.556	0.142114		0.556	0.0321124
0.557	0.557		0.557	0.142425		0.557	0.0321844
0.558	0.558		0.558	0.142736		0.558	0.0322564
0.559	0.559		0.559	0.143048		0.559	0.0323284
0.56	0.56		0.56	0.14336		0.56	0.0324006
0.561	0.561		0.561	0.143672		0.561	0.0324727
0.562	0.562		0.562	0.143984		0.562	0.0325449
0.563	0.563		0.563	0.144297		0.563	0.0326172
0.564	0.564		0.564	0.14461		0.564	0.0326895
0.565	0.565		0.565	0.144923		0.565	0.0327619
0.566	0.566		0.566	0.145236		0.566	0.0328343
0.567	0.567		0.567	0.145549		0.567	0.0329068
0.568	0.568		0.568	0.145862		0.568	0.0329793
0.569	0.569		0.569	0.146176		0.569	0.0330519
0.57	0.57		0.57	0.14649		0.57	0.0331245
0.571	0.571		0.571	0.146804		0.571	0.0331972
0.572	0.572		0.572	0.147118		0.572	0.0332699
0.573	0.573		0.573	0.147433		0.573	0.0333427
0.574	0.574		0.574	0.147748		0.574	0.0334156
0.575	0.575		0.575	0.148063		0.575	0.0334885
0.576	0.576		0.576	0.148378		0.576	0.0335614
0.577	0.577		0.577	0.148693		0.577	0.0336344
0.578	0.578		0.578	0.149008		0.578	0.0337075
0.579	0.579		0.579	0.149324		0.579	0.0337806
0.58	0.58		0.58	0.14964		0.58	0.0338537
0.581	0.581		0.581	0.149956		0.581	0.033927
0.582	0.582		0.582	0.150272		0.582	0.0340002
0.583	0.583		0.583	0.150589		0.583	0.0340735
0.584	0.584		0.584	0.150906		0.584	0.0341469
0.585	0.585		0.585	0.151223		0.585	0.0342203
0.586	0.586		0.586	0.15154		0.586	0.0342938
0.587	0.587		0.587	0.151857		0.587	0.0343673
0.588	0.588		0.588	0.152174		0.588	0.0344409
0.589	0.589		0.589	0.152492		0.589	0.0345146
0.59	0.59		0.59	0.15281		0.59	0.0345882
0.591	0.591		0.591	0.153128		0.591	0.034662
0.592	0.592		0.592	0.153446		0.592	0.0347358
0.593	0.593		0.593	0.153765		0.593	0.0348096
0.594	0.594		0.594	0.154084		0.594	0.0348835
0.595	0.595		0.595	0.154402		0.595	0.0349575
0.596	0.596		0.596	0.154722		0.596	0.0350315
0.597	0.597		0.597	0.155041		0.597	0.0351055
0.598	0.598		0.598	0.15536		0.598	0.0351796
0.599	0.599		0.599	0.15568		0.599	0.0352538
0.6	0.6		0.6	0.156		0.6	0.035328
0.601	0.601		0.601	0.15632		0.601	0.0354023
0.602	0.602		0.602	0.15664		0.602	0.0354766
0.603	0.603		0.603	0.156961		0.603	0.035551
0.604	0.604		0.604	0.157282		0.604	0.0356254
0.605	0.605		0.605	0.157603		0.605	0.0356999
0.606	0.606		0.606	0.157924		0.606	0.0357744
0.607	0.607		0.607	0.158245		0.607	0.035849
0.608	0.608		0.608	0.158566		0.608	0.0359236
0.609	0.609		0.609	0.158888		0.609	0.0359983
0.61	0.61		0.61	0.15921		0.61	0.036073
0.611	0.611		0.611	0.159532		0.611	0.0361478
0.612	0.612		0.612	0.159854		0.612	0.0362227
0.613	0.613		0.613	0.160177		0.613	0.0362976
0.614	0.614		0.614	0.1605		0.614	0.0363725
0.615	0.615		0.615	0.160823		0.615	0.0364475
0.616	0.616		0.616	0.161146		0.616	0.0365226
0.617	0.617		0.617	0.161469		0.617	0.0365977
0.618	0.618		0.618	0.161792		0.618	0.0366729
0.619	0.619		0.619	0.162116		0.619	0.0367481
0.62	0.62		0.62	0.16244		0.62	0.0368234
0.621	0.621		0.621	0.162764		0.621	0.0368987
0.622	0.622		0.622	0.163088		0.622	0.0369741
0.623	0.623		0.623	0.163413		0.623	0.0370495
0.624	0.624		0.624	0.163738		0.624	0.037125
0.625	0.625		0.625	0.164062		0.625	0.0372005
0.626	0.626		0.626	0.164388		0.626	0.0372761
0.627	0.627		0.627	0.164713		0.627	0.0373518
0.628	0.628		0.628	0.165038		0.628	0.0374274
0.629	0.629		0.629	0.165364		0.629	0.0375032
0.63	0.63		0.63	0.16569		0.63	0.037579
0.631	0.631		0.631	0.166016		0.631	0.0376549
0.632	0.632		0.632	0.166342		0.632	0.0377308
0.633	0.633		0.633	0.166669		0.633	0.0378067
0.634	0.634		0.634	0.166996		0.634	0.0378827
0.635	0.635		0.635	0.167323		0.635	0.0379588
0.636	0.636		0.636	0.16765		0.636	0.0380349
0.637	0.637		0.637	0.167977		0.637	0.0381111
0.638	0.638		0.638	0.168304		0.638	0.0381873
0.639	0.639		0.639	0.168632		0.639	0.0382636
0.64	0.64		0.64	0.16896		0.64	0.0383399
0.641	0.641		0.641	0.169288		0.641	0.0384163
0.642	0.642		0.642	0.169616		0.642	0.0384927
0.643	0.643		0.643	0.169945		0.643	0.0385692
0.644	0.644		0.644	0.170274		0.644	0.0386458
0.645	0.645		0.645	0.170602		0.645	0.0387224
0.646	0.646		0.646	0.170932		0.646	0.038799
0.647	0.647		0.647	0.171261		0.647	0.0388757
0.648	0.648		0.648	0.17159		0.648	0.0389525
0.649	0.649		0.649	0.17192		0.649	0.0390293
0.65	0.65		0.65	0.17225		0.65	0.0391062
0.651	0.651		0.651	0.17258		0.651	0.0391831
0.652	0.652		0.652	0.17291		0.652	0.0392601
0.653	0.653		0.653	0.173241		0.653	0.0393371
0.654	0.654		0.654	0.173572		0.654	0.0394142
0.655	0.655		0.655	0.173902		0.655	0.0394913
0.656	0.656		0.656	0.174234		0.656	0.0395685
0.657	0.657		0.657	0.174565		0.657	0.0396457
0.658	0.658		0.658	0.174896		0.658	0.039723
0.659	0.659		0.659	0.175228		0.659	0.0398003
0.66	0.66		0.66	0.17556		0.66	0.0398777
0.661	0.661		0.661	0.175892		0.661	0.0399552
0.662	0.662		0.662	0.176224		0.662	0.0400327
0.663	0.663		0.663	0.176557		0.663	0.0401102
0.664	0.664		0.664	0.17689		0.664	0.0401878
0.665	0.665		0.665	0.177223		0.665	0.0402655
0.666	0.666		0.666	0.177556		0.666	0.0403432
0.667	0.667		0.667	0.177889		0.667	0.040421
0.668	0.668		0.668	0.178222		0.668	0.0404988
0.669	0.669		0.669	0.178556		0.669	0.0405767
0.67	0.67		0.67	0.17889		0.67	0.0406546
0.671	0.671		0.671	0.179224		0.671	0.0407326
0.672	0.672		0.672	0.179558		0.672	0.0408106
0.673	0.673		0.673	0.179893		0.673	0.0408887
0.674	0.674		0.674	0.180228		0.674	0.0409669
0.675	0.675		0.675	0.180562		0.675	0.0410451
0.676	0.676		0.676	0.180898		0.676	0.0411233
0.677	0.677		0.677	0.181233		0.677	0.0412016
0.678	0.678		0.678	0.181568		0.678	0.04128
0.679	0.679		0.679	0.181904		0.679	0.0413584
0.68	0.68		0.68	0.18224		0.68	0.0414368
0.681	0.681		0.681	0.182576		0.681	0.0415154
0.682	0.682		0.682	0.182912		0.682	0.0415939
0.683	0.683		0.683	0.183249		0.683	0.0416726
0.684	0.684		0.684	0.183586		0.684	0.0417512
0.685	0.685		0.685	0.183922		0.685	0.04183
0.686	0.686		0.686	0.18426		0.686	0.0419087
0.687	0.687		0.687	0.184597		0.687	0.0419876
0.688	0.688		0.688	0.184934		0.688	0.0420665
0.689	0.689		0.689	0.185272		0.689	0.0421454
0.69	0.69		0.69	0.18561		0.69	0.0422244
0.691	0.691		0.691	0.185948		0.691	0.0423035
0.692	0.692		0.692	0.186286		0.692	0.0423826
0.693	0.693		0.693	0.186625		0.693	0.0424617
0.694	0.694		0.694	0.186964		0.694	0.0425409
0.695	0.695		0.695	0.187303		0.695	0.0426202
0.696	0.696		0.696	0.187642		0.696	0.0426995
0.697	0.697		0.697	0.187981		0.697	0.0427789
0.698	0.698		0.698	0.18832		0.698	0.0428583
0.699	0.699		0.699	0.18866		0.699	0.0429378
0.7	0.7		0.7	0.189		0.7	0.0430173
0.701	0.701		0.701	0.18934		0.701	0.0430969
0.702	0.702		0.702	0.18968		0.702	0.0431766
0.703	0.703		0.703	0.190021		0.703	0.0432563
0.704	0.704		0.704	0.190362		0.704	0.043336
0.705	0.705		0.705	0.190702		0.705	0.0434158
0.706	0.706		0.706	0.191044		0.706	0.0434957
0.707	0.707		0.707	0.191385		0.707	0.0435756
0.708	0.708		0.708	0.191726		0.708	0.0436555
0.709	0.709		0.709	0.192068		0.709	0.0437355
0.71	0.71		0.71	0.19241		0.71	0.0438156
0.711	0.711		0.711	0.192752		0.711	0.0438957
0.712	0.712		0.712	0.193094		0.712	0.0439759
0.713	0.713		0.713	0.193437		0.713	0.0440561
0.714	0.714		0.714	0.19378		0.714	0.0441364
0.715	0.715		0.715	0.194123		0.715	0.0442168
0.716	0.716		0.716	0.194466		0.716	0.0442972
0.717	0.717		0.717	0.194809		0.717	0.0443776
0.718	0.718		0.718	0.195152		0.718	0.0444581
0.719	0.719		0.719	0.195496		0.719	0.0445387
0.72	0.72		0.72	0.19584		0.72	0.0446193
0.721	0.721		0.721	0.196184		0.721	0.0446999
0.722	0.722		0.722	0.196528		0.722	0.0447806
0.723	0.723		0.723	0.196873		0.723	0.0448614
0.724	0.724		0.724	0.197218		0.724	0.0449422
0.725	0.725		0.725	0.197563		0.725	0.0450231
0.726	0.726		0.726	0.197908		0.726	0.045104
0.727	0.727		0.727	0.198253		0.727	0.045185
0.728	0.728		0.728	0.198598		0.728	0.0452661
0.729	0.729		0.729	0.198944		0.729	0.0453471
0.73	0.73		0.73	0.19929		0.73	0.0454283
0.731	0.731		0.731	0.199636		0.731	0.0455095
0.732	0.732		0.732	0.199982		0.732	0.0455907
0.733	0.733		0.733	0.200329		0.733	0.045672
0.734	0.734		0.734	0.200676		0.734	0.0457534
0.735	0.735		0.735	0.201022		0.735	0.0458348
0.736	0.736		0.736	0.20137		0.736	0.0459163
0.737	0.737		0.737	0.201717		0.737	0.0459978
0.738	0.738		0.738	0.202064		0.738	0.0460794
0.739	0.739		0.739	0.202412		0.739	0.046161
0.74	0.74		0.74	0.20276		0.74	0.0462427
0.741	0.741		0.741	0.203108		0.741	0.0463244
0.742	0.742		0.742	0.203456		0.742	0.0464062
0.743	0.743		0.743	0.203805		0.743	0.0464881
0.744	0.744		0.744	0.204154		0.744	0.04657
0.745	0.745		0.745	0.204503		0.745	0.0466519
0.746	0.746		0.746	0.204852		0.746	0.0467339
0.747	0.747		0.747	0.205201		0.747	0.046816
0.748	0.748		0.748	0.20555		0.748	0.0468981
0.749	0.749		0.749	0.2059		0.749	0.0469803
0.75	0.75		0.75	0.20625		0.75	0.0470625
0.751	0.751		0.751	0.2066		0.751	0.0471448
0.752	0.752		0.752	0.20695		0.752	0.0472271
0.753	0.753		0.753	0.207301		0.753	0.0473095
0.754	0.754		0.754	0.207652		0.754	0.0473919
0.755	0.755		0.755	0.208003		0.755	0.0474744
0.756	0.756		0.756	0.208354		0.756	0.047557
0.757	0.757		0.757	0.208705		0.757	0.0476396
0.758	0.758		0.758	0.209056		0.758	0.0477222
0.759	0.759		0.759	0.209408		0.759	0.0478049
0.76	0.76		0.76	0.20976		0.76	0.0478877
0.761	0.761		0.761	0.210112		0.761	0.0479705
0.762	0.762		0.762	0.210464		0.762	0.0480534
0.763	0.763		0.763	0.210817		0.763	0.0481363
0.764	0.764		0.764	0.21117		0.764	0.0482193
0.765	0.765		0.765	0.211523		0.765	0.0483023
0.766	0.766		0.766	0.211876		0.766	0.0483854
0.767	0.767		0.767	0.212229		0.767	0.0484686
0.768	0.768		0.768	0.212582		0.768	0.0485518
0.769	0.769		0.769	0.212936		0.769	0.048635
0.77	0.77		0.77	0.21329		0.77	0.0487183
0.771	0.771		0.771	0.213644		0.771	0.0488017
0.772	0.772		0.772	0.213998		0.772	0.0488851
0.773	0.773		0.773	0.214353		0.773	0.0489685
0.774	0.774		0.774	0.214708		0.774	0.0490521
0.775	0.775		0.775	0.215062		0.775	0.0491356
0.776	0.776		0.776	0.215418		0.776	0.0492193
0.777	0.777		0.777	0.215773		0.777	0.049303
0.778	0.778		0.778	0.216128		0.778	0.0493867
0.779	0.779		0.779	0.216484		0.779	0.0494705
0.78	0.78		0.78	0.21684		0.78	0.0495543
0.781	0.781		0.781	0.217196		0.781	0.0496382
0.782	0.782		0.782	0.217552		0.782	0.0497222
0.783	0.783		0.783	0.217909		0.783	0.0498062
0.784	0.784		0.784	0.218266		0.784	0.0498903
0.785	0.785		0.785	0.218622		0.785	0.0499744
0.786	0.786		0.786	0.21898		0.786	0.0500586
0.787	0.787		0.787	0.219337		0.787	0.0501428
0.788	0.788		0.788	0.219694		0.788	0.0502271
0.789	0.789		0.789	0.220052		0.789	0.0503114
0.79	0.79		0.79	0.22041		0.79	0.0503958
0.791	0.791		0.791	0.220768		0.791	0.0504802
0.792	0.792		0.792	0.221126		0.792	0.0505647
0.793	0.793		0.793	0.221485		0.793	0.0506493
0.794	0.794		0.794	0.221844		0.794	0.0507339
0.795	0.795		0.795	0.222202		0.795	0.0508185
0.796	0.796		0.796	0.222562		0.796	0.0509033
0.797	0.797		0.797	0.222921		0.797	0.050988
0.798	0.798		0.798	0.22328		0.798	0.0510729
0.799	0.799		0.799	0.22364		0.799	0.0511577
0.8	0.8		0.8	0.224		0.8	0.0512427
0.801	0.801		0.801	0.22436		0.801	0.0513277
0.802	0.802		0.802	0.22472		0.802	0.0514127
0.803	0.803		0.803	0.225081		0.803	0.0514978
0.804	0.804		0.804	0.225442		0.804	0.0515829
0.805	0.805		0.805	0.225802		0.805	0.0516681
0.806	0.806		0.806	0.226164		0.806	0.0517534
0.807	0.807		0.807	0.226525		0.807	0.0518387
0.808	0.808		0.808	0.226886		0.808	0.0519241
0.809	0.809		0.809	0.227248		0.809	0.0520095
0.81	0.81		0.81	0.22761		0.81	0.052095
0.811	0.811		0.811	0.227972		0.811	0.0521805
0.812	0.812		0.812	0.228334		0.812	0.0522661
0.813	0.813		0.813	0.228697		0.813	0.0523517
0.814	0.814		0.814	0.22906		0.814	0.0524374
0.815	0.815		0.815	0.229423		0.815	0.0525232
0.816	0.816		0.816	0.229786		0.816	0.052609
0.817	0.817		0.817	0.230149		0.817	0.0526949
0.818	0.818		0.818	0.230512		0.818	0.0527808
0.819	0.819		0.819	0.230876		0.819	0.0528667
0.82	0.82		0.82	0.23124		0.82	0.0529528
0.821	0.821		0.821	0.231604		0.821	0.0530388
0.822	0.822		0.822	0.231968		0.822	0.053125
0.823	0.823		0.823	0.232333		0.823	0.0532112
0.824	0.824		0.824	0.232698		0.824	0.0532974
0.825	0.825		0.825	0.233063		0.825	0.0533837
0.826	0.826		0.826	0.233428		0.826	0.05347
0.827	0.827		0.827	0.233793		0.827	0.0535564
0.828	0.828		0.828	0.234158		0.828	0.0536429
0.829	0.829		0.829	0.234524		0.829	0.0537294
0.83	0.83		0.83	0.23489		0.83	0.053816
0.831	0.831		0.831	0.235256		0.831	0.0539026
0.832	0.832		0.832	0.235622		0.832	0.0539893
0.833	0.833		0.833	0.235989		0.833	0.054076
0.834	0.834		0.834	0.236356		0.834	0.0541628
0.835	0.835		0.835	0.236723		0.835	0.0542496
0.836	0.836		0.836	0.23709		0.836	0.0543365
0.837	0.837		0.837	0.237457		0.837	0.0544235
0.838	0.838		0.838	0.237824		0.838	0.0545105
0.839	0.839		0.839	0.238192		0.839	0.0545976
0.84	0.84		0.84	0.23856		0.84	0.0546847
0.841	0.841		0.841	0.238928		0.841	0.0547718
0.842	0.842		0.842	0.239296		0.842	0.0548591
0.843	0.843		0.843	0.239665		0.843	0.0549463
0.844	0.844		0.844	0.240034		0.844	0.0550337
0.845	0.845		0.845	0.240402		0.845	0.0551211
0.846	0.846		0.846	0.240772		0.846	0.0552085
0.847	0.847		0.847	0.241141		0.847	0.055296
0.848	0.848		0.848	0.24151		0.848	0.0553836
0.849	0.849		0.849	0.24188		0.849	0.0554712
0.85	0.85		0.85	0.24225		0.85	0.0555588
0.851	0.851		0.851	0.24262		0.851	0.0556466
0.852	0.852		0.852	0.24299		0.852	0.0557343
0.853	0.853		0.853	0.243361		0.853	0.0558222
0.854	0.854		0.854	0.243732		0.854	0.05591
0.855	0.855		0.855	0.244103		0.855	0.055998
0.856	0.856		0.856	0.244474		0.856	0.056086
0.857	0.857		0.857	0.244845		0.857	0.056174
0.858	0.858		0.858	0.245216		0.858	0.0562621
0.859	0.859		0.859	0.245588		0.859	0.0563503
0.86	0.86		0.86	0.24596		0.86	0.0564385
0.861	0.861		0.861	0.246332		0.861	0.0565267
0.862	0.862		0.862	0.246704		0.862	0.0566151
0.863	0.863		0.863	0.247077		0.863	0.0567034
0.864	0.864		0.864	0.24745		0.864	0.0567919
0.865	0.865		0.865	0.247823		0.865	0.0568804
0.866	0.866		0.866	0.248196		0.866	0.0569689
0.867	0.867		0.867	0.248569		0.867	0.0570575
0.868	0.868		0.868	0.248942		0.868	0.0571461
0.869	0.869		0.869	0.249316		0.869	0.0572348
0.87	0.87		0.87	0.24969		0.87	0.0573236
0.871	0.871		0.871	0.250064		0.871	0.0574124
0.872	0.872		0.872	0.250438		0.872	0.0575013
0.873	0.873		0.873	0.250813		0.873	0.0575902
0.874	0.874		0.874	0.251188		0.874	0.0576792
0.875	0.875		0.875	0.251563		0.875	0.0577682
0.876	0.876		0.876	0.251938		0.876	0.0578573
0.877	0.877		0.877	0.252313		0.877	0.0579465
0.878	0.878		0.878	0.252688		0.878	0.0580357
0.879	0.879		0.879	0.253064		0.879	0.0581249
0.88	0.88		0.88	0.25344		0.88	0.0582142
0.881	0.881		0.881	0.253816		0.881	0.0583036
0.882	0.882		0.882	0.254192		0.882	0.058393
0.883	0.883		0.883	0.254569		0.883	0.0584825
0.884	0.884		0.884	0.254946		0.884	0.058572
0.885	0.885		0.885	0.255323		0.885	0.0586616
0.886	0.886		0.886	0.2557		0.886	0.0587512
0.887	0.887		0.887	0.256077		0.887	0.0588409
0.888	0.888		0.888	0.256454		0.888	0.0589307
0.889	0.889		0.889	0.256832		0.889	0.0590205
0.89	0.89		0.89	0.25721		0.89	0.0591104
0.891	0.891		0.891	0.257588		0.891	0.0592003
0.892	0.892		0.892	0.257966		0.892	0.0592902
0.893	0.893		0.893	0.258345		0.893	0.0593803
0.894	0.894		0.894	0.258724		0.894	0.0594704
0.895	0.895		0.895	0.259103		0.895	0.0595605
0.896	0.896		0.896	0.259482		0.896	0.0596507
0.897	0.897		0.897	0.259861		0.897	0.0597409
0.898	0.898		0.898	0.26024		0.898	0.0598312
0.899	0.899		0.899	0.26062		0.899	0.0599216
0.9	0.9		0.9	0.261		0.9	0.060012
0.901	0.901		0.901	0.26138		0.901	0.0601025
0.902	0.902		0.902	0.26176		0.902	0.060193
0.903	0.903		0.903	0.262141		0.903	0.0602836
0.904	0.904		0.904	0.262522		0.904	0.0603742
0.905	0.905		0.905	0.262902		0.905	0.0604649
0.906	0.906		0.906	0.263284		0.906	0.0605556
0.907	0.907		0.907	0.263665		0.907	0.0606464
0.908	0.908		0.908	0.264046		0.908	0.0607373
0.909	0.909		0.909	0.264428		0.909	0.0608282
0.91	0.91		0.91	0.26481		0.91	0.0609192
0.911	0.911		0.911	0.265192		0.911	0.0610102
0.912	0.912		0.912	0.265574		0.912	0.0611013
0.913	0.913		0.913	0.265957		0.913	0.0611924
0.914	0.914		0.914	0.26634		0.914	0.0612836
0.915	0.915		0.915	0.266722		0.915	0.0613748
0.916	0.916		0.916	0.267106		0.916	0.0614661
0.917	0.917		0.917	0.267489		0.917	0.0615575
0.918	0.918		0.918	0.267872		0.918	0.0616489
0.919	0.919		0.919	0.268256		0.919	0.0617403
0.92	0.92		0.92	0.26864		0.92	0.0618319
0.921	0.921		0.921	0.269024		0.921	0.0619234
0.922	0.922		0.922	0.269408		0.922	0.0620151
0.923	0.923		0.923	0.269793		0.923	0.0621067
0.924	0.924		0.924	0.270178		0.924	0.0621985
0.925	0.925		0.925	0.270562		0.925	0.0622903
0.926	0.926		0.926	0.270948		0.926	0.0623821
0.927	0.927		0.927	0.271333		0.927	0.062474
0.928	0.928		0.928	0.271718		0.928	0.062566
0.929	0.929		0.929	0.272104		0.929	0.062658
0.93	0.93		0.93	0.27249		0.93	0.0627501
0.931	0.931		0.931	0.272876		0.931	0.0628422
0.932	0.932		0.932	0.273262		0.932	0.0629344
0.933	0.933		0.933	0.273649		0.933	0.0630266
0.934	0.934		0.934	0.274036		0.934	0.0631189
0.935	0.935		0.935	0.274423		0.935	0.0632113
0.936	0.936		0.936	0.27481		0.936	0.0633037
0.937	0.937		0.937	0.275197		0.937	0.0633961
0.938	0.938		0.938	0.275584		0.938	0.0634886
0.939	0.939		0.939	0.275972		0.939	0.0635812
0.94	0.94		0.94	0.27636		0.94	0.0636738
0.941	0.941		0.941	0.276748		0.941	0.0637665
0.942	0.942		0.942	0.277136		0.942	0.0638593
0.943	0.943		0.943	0.277525		0.943	0.0639521
0.944	0.944		0.944	0.277914		0.944	0.0640449
0.945	0.945		0.945	0.278303		0.945	0.0641378
0.946	0.946		0.946	0.278692		0.946	0.0642308
0.947	0.947		0.947	0.279081		0.947	0.0643238
0.948	0.948		0.948	0.27947		0.948	0.0644169
0.949	0.949		0.949	0.27986		0.949	0.06451
0.95	0.95		0.95	0.28025		0.95	0.0646032
0.951	0.951		0.951	0.28064		0.951	0.0646964
0.952	0.952		0.952	0.28103		0.952	0.0647897
0.953	0.953		0.953	0.281421		0.953	0.064883
0.954	0.954		0.954	0.281812		0.954	0.0649765
0.955	0.955		0.955	0.282203		0.955	0.0650699
0.956	0.956		0.956	0.282594		0.956	0.0651634
0.957	0.957		0.957	0.282985		0.957	0.065257
0.958	0.958		0.958	0.283376		0.958	0.0653506
0.959	0.959		0.959	0.283768		0.959	0.0654443
0.96	0.96		0.96	0.28416		0.96	0.065538
0.961	0.961		0.961	0.284552		0.961	0.0656318
0.962	0.962		0.962	0.284944		0.962	0.0657257
0.963	0.963		0.963	0.285337		0.963	0.0658196
0.964	0.964		0.964	0.28573		0.964	0.0659136
0.965	0.965		0.965	0.286123		0.965	0.0660076
0.966	0.966		0.966	0.286516		0.966	0.0661016
0.967	0.967		0.967	0.286909		0.967	0.0661958
0.968	0.968		0.968	0.287302		0.968	0.06629
0.969	0.969		0.969	0.287696		0.969	0.0663842
0.97	0.97		0.97	0.28809		0.97	0.0664785
0.971	0.971		0.971	0.288484		0.971	0.0665728
0.972	0.972		0.972	0.288878		0.972	0.0666673
0.973	0.973		0.973	0.289273		0.973	0.0667617
0.974	0.974		0.974	0.289668		0.974	0.0668562
0.975	0.975		0.975	0.290063		0.975	0.0669508
0.976	0.976		0.976	0.290458		0.976	0.0670454
0.977	0.977		0.977	0.290853		0.977	0.0671401
0.978	0.978		0.978	0.291248		0.978	0.0672349
0.979	0.979		0.979	0.291644		0.979	0.0673297
0.98	0.98		0.98	0.29204		0.98	0.0674245
0.981	0.981		0.981	0.292436		0.981	0.0675194
0.982	0.982		0.982	0.292832		0.982	0.0676144
0.983	0.983		0.983	0.293229		0.983	0.0677094
0.984	0.984		0.984	0.293626		0.984	0.0678045
0.985	0.985		0.985	0.294023		0.985	0.0678996
0.986	0.986		0.986	0.29442		0.986	0.0679948
0.987	0.987		0.987	0.294817		0.987	0.0680901
0.988	0.988		0.988	0.295214		0.988	0.0681854
0.989	0.989		0.989	0.295612		0.989	0.0682807
0.99	0.99		0.99	0.29601		0.99	0.0683761
0.991	0.991		0.991	0.296408		0.991	0.0684716
0.992	0.992		0.992	0.296806		0.992	0.0685671
0.993	0.993		0.993	0.297205		0.993	0.0686627
0.994	0.994		0.994	0.297604		0.994	0.0687583
0.995	0.995		0.995	0.298003		0.995	0.068854
0.996	0.996		0.996	0.298402		0.996	0.0689498
0.997	0.997		0.997	0.298801		0.997	0.0690456
0.998	0.998		0.998	0.2992		0.998	0.0691414
0.999	0.999		0.999	0.2996		0.999	0.0692374
1	1		1	0.3		1	0.0693333
